# Supplementary material for: Characterization of OsCAF1 Protein Function in Rice Response to Thermal Stress
Source: Plants (Basel). 2025 Mar 27;14(7):1036. doi: 10.3390/plants14071036 (PMC11990703; doi:10.3390/plants14071036)
Supplement: Supplementary file 1 [file plants-14-01036-s001.zip]

Archive with 2 entries (2 files):
- plants-3535578-supplementary-Figure S1-7.pptx
- plants-3535578-supplementary-Table S1.pdf
